# Supplementary material for: Physicochemical Stability of Hospital Parenteral Nutrition Solutions: Effect of Changes in Composition and Storage Protocol
Source: Pharmaceutics. 2024 Apr 23;16(5):572. doi: 10.3390/pharmaceutics16050572 (PMC11125120; doi:10.3390/pharmaceutics16050572)
Supplement: Supplementary file 1 [file pharmaceutics-16-00572-s001.zip]

Archive with 1 entries (1 files):
- pharmaceutics-2958630-supplementary.pdf
